# Supplementary material for: Diagnostic Assessment of Periodontal and Dentoalveolar Complications Following Mini-Screw-Assisted Rapid Palatal Expansion in Adults and Late Adolescents: A Systematic Review
Source: Diagnostics (Basel). 2026 Jan 21;16(2):352. doi: 10.3390/diagnostics16020352 (PMC12840436; doi:10.3390/diagnostics16020352)
Supplement: Supplementary file 1 [file diagnostics-16-00352-s001.zip]

Archive with 1 entries (1 files):
- diagnostics-4073587-supplementary.pdf
